# Supplementary material for: Mutant fixation in the presence of a natural enemy
Source: Nat Commun. 2023 Oct 20;14:6642. doi: 10.1038/s41467-023-41787-5 (PMC10589345; doi:10.1038/s41467-023-41787-5)
Supplement: Supplementary file 4 — Supplementary Code 1-3 [file 41467_2023_41787_MOESM4_ESM.zip]

Archive with 6 entries (6 files):
- supplementary code 1.f90
- __MACOSX/._supplementary code 1.f90
- supplementary code 2.f90
- __MACOSX/._supplementary code 2.f90
- supplementary code 3.f90
- __MACOSX/._supplementary code 3.f90
